# Supplementary material for: The Allelopathic Potential of Rosa blanda Aiton on Selected Wild-Growing Native and Cultivated Plants in Europe
Source: Plants (Basel). 2021 Aug 30;10(9):1806. doi: 10.3390/plants10091806 (PMC8471273; doi:10.3390/plants10091806)
Supplement: Supplementary file 1 [file plants-10-01806-s001.zip]

Archive with 1 entries (1 files):
- plants-1350932-supplementary.pdf
